# Supplementary material for: Influenza A Virus M1 Protein Non-Specifically Deforms Charged Lipid Membranes and Specifically Interacts with the Raft Boundary
Source: Membranes (Basel). 2023 Jan 7;13(1):76. doi: 10.3390/membranes13010076 (PMC9864314; doi:10.3390/membranes13010076)
Supplement: Supplementary file 1 [file membranes-13-00076-s001.zip]

Archive with 1 entries (1 files):
- membranes-2086649-supplementary.pdf
